# Supplementary material for: Prevalence of Rare Genetic Variations and Their Implications in NGS-data Interpretation
Source: Sci Rep. 2017 Aug 29;7:9810. doi: 10.1038/s41598-017-09247-5 (PMC5574920; doi:10.1038/s41598-017-09247-5)
Supplement: Supplementary file 1 — Supplementary Table 1 [file 41598_2017_9247_MOESM1_ESM.xls]

## Sheet: New Supp Table 1
Prevalence of Rare Genetic Variations and Their Implications in NGS-data Interpretation
Yangrae Cho, Chul-Ho Lee, Eun-Goo Jeong, Min-Ho Kim, Jong Hui Hong, Younhee Ko, Bomnun Lee, Gilly Yun, Byong Joon Kim, Jongcheol Jung, Jongsun Jung*, and Jin-Sung Lee*
Supplementary Table S1. List of diseases and genes for targeted sequencing. Number of exons, target sizes and a total number of nucleotides for each gene are marked.
Phenotype (MIM #)	Disease	Gene	Inheritance type	Targeted size	exone number
300438	2-Methyl-3-Hydroxybutyryl CoA Dehydrogenase Deficiency	HSD17B10	XLD	963	6
610006	2-Methylbutyryl CoA Dehydrogenase Deficiency	ACADSB	AR	5941	11
246450	3-Hydroxy-3-Methyl glutaryl CoA Lyase Deficiency	HMGCL	AR	1608	9
231530	3-hydroxyacyl-CoA dehydrogenase deficiency	HADH	AR	2033	9
210200	3-methylcrotonyl CoA Carboxylase Deficiency	MCCC1	AR	3398	21
210210	3-methylcrotonyl CoA Carboxylase Deficiency	MCCC2	AR	3673	17
250950	3-Methylglutaconic Aciduria	AUH	AR	1633	10
616271	3-Methylglutaconic Aciduria	CLPB	AR	3382	18
610198	3-Methylglutaconic Aciduria	DNAJC19	AR	1640	7
614739	3-Methylglutaconic Aciduria	SERAC1	AR	4287	17
201450	Acyl-CoA dehydrogenase, medium chain, deficiency of	ACADM	AR	2733	13
608456	Adenomas, multiple colorectal	MUTYH	AD	2280	19
307200	Agammaglobulinemia	BTK	XLR	3095	21
118450	Alagille syndrome	JAG1	AD	5987	26
613490	Alpha-1 antitrypsin deficiency	SERPINA1	AR	3687	6
604131	Alpha-thalassemia	HBA1	AR	606	3
604131	Alpha-thalassemia	HBA2	AR	605	3
104200	Alport syndrome	COL4A3	AD	8097	52
203780	Alport syndrome	COL4A4	AR	10341	48
301050	Alport syndrome	COL4A5	XLD	6512	51
101200	Apert syndrome	FGFR2	AD	5573	21
208085	ARC syndrome	VPS33B	AR	2785	23
207900	Argininosuccinic Aciduria	ASL	AR	2118	16
208900	Ataxia telangiectasia	ATM	AR	13147	63
240300	Autoimmune polyendocrine syndrome type1	AIRE	AD	2299	14
302060	Barth syndrome	TAZ	XLR	2086	11
193220	Best's disease	BEST1	AD	3380	11
613105	Best's disease	PRPH2	AD	3027	3
203750	b-Ketothiolase Deficiency	ACAT1	AR	2134	12
113650	Branchio-oto-renal spectrum disorders (Branchio-oto-renal syndrome)	EYA1	AD	4504	18
608389	Branchio-oto-renal spectrum disorders (Branchio-oto-renal syndrome)	SIX1	AD	2687	2
610896	Branchio-oto-renal spectrum disorders (Branchio-oto-renal syndrome)	SIX5		3331	3
271900	Canavan disease	ASPA	AR	1483	7
255120	Carnitine palmitoyl transferase deficiency type I	CPT1A	AR	5485	20
600649	Carnitine Palmitoyl Transferase Type II Deficiency	CPT2	AR	3094	5
212140	Carnitine uptake defect	SLC22A5	AR	3352	11
613287	Charcot-Marie-Tooth disease	AARS	AD	3344	21
310490	Charcot-Marie-Tooth disease	AIFM1	XLR	3253	17
615025	Charcot-Marie-Tooth disease	DHTKD1	AD	5217	17
606482	Charcot-Marie-Tooth disease	DNM2	AD	3805	22
614228	Charcot-Marie-Tooth disease	DYNC1H1	AD	14340	78
607678	Charcot-Marie-Tooth disease	EGR2	AD	3148	4
609311	Charcot-Marie-Tooth disease	FGD4	AR	8990	20
611228	Charcot-Marie-Tooth disease	FIG4	AR	3105	23
601472	Charcot-Marie-Tooth disease	GARS	AD	2579	17
607831	Charcot-Marie-Tooth disease	GDAP1	AD	3889	6
302800	Charcot-Marie-Tooth disease	GJB1	XLD	1733	3
606595	Charcot-Marie-Tooth disease	HSPB1	AD	897	3
608673	Charcot-Marie-Tooth disease	HSPB8	AD	2002	3
614455	Charcot-Marie-Tooth disease	INF2	AD	5569	23
613641	Charcot-Marie-Tooth disease	KARS	AR	2193	15
118210	Charcot-Marie-Tooth disease	KIF1B	AD	16016	48
601098	Charcot-Marie-Tooth disease	LITAF	AD	2926	7
605588	Charcot-Marie-Tooth disease	LMNA	AR	4104	17
614436	Charcot-Marie-Tooth disease	LRSAM1	AD	3450	26
605589	Charcot-Marie-Tooth disease	MED25	AR	2343	18
609260	Charcot-Marie-Tooth disease	MFN2	AD	4677	19
607791	Charcot-Marie-Tooth disease	MPZ	AD	1955	6
601382	Charcot-Marie-Tooth disease	MTMR2	AR	4862	18
601455	Charcot-Marie-Tooth disease	NDRG1	AR	3478	16
607734	Charcot-Marie-Tooth disease	NEFL	AD	3841	4
118220	Charcot-Marie-Tooth disease	PMP22	AD	2109	6
311070	Charcot-Marie-Tooth disease	PRPS1	XLR	2156	7
614895	Charcot-Marie-Tooth disease	PRX	AR	5506	6
600882	Charcot-Marie-Tooth disease	RAB7A	AD	2232	6
604563	Charcot-Marie-Tooth disease	SBF2	AR	7439	40
601596	Charcot-Marie-Tooth disease	SH3TC2	AR	26580	17
606071	Charcot-Marie-Tooth disease	TRPV4	AD	3239	16
608323	Charcot-Marie-Tooth disease	YARS	AD	3117	13
214800	CHARGE syndrome	CHD7	AD	11580	38
303100	Choroideremia	CHM	XLD	7934	16
215700	Citrullinemia	ASS1	AR	1848	16
603471	Citrullinemia	SLC25A13	AR	3193	18
119800	Clubfoot, congenital, with or without deficiency of long bones and/or mirror-image polydactyly	PITX1	AD	2383	3
303600	Coffin-Lowry syndrome	RPS6KA3	XLD	7710	22
614265	Combined malonic and methylmalonic aciduria	ACSF3		4296	13
201910	Congenital adrenal hyperplasia	CYP21A2	AR	4255	20
209880	Congenital central hypoventilation syndrome	PHOX2B	AD	3030	3
607200	Congenital hypothyroidism	DUOX2	AR	6346	34
610199	Congenital hypothyroidism	GLIS3	AR	7767	12
300888	Congenital hypothyroidism	IGSF1	XLR	5649	21
274800	Congenital hypothyroidism	IYD	AR	7575	6
610978	Congenital hypothyroidism	NKX2-1	AD	2509	3
225250	Congenital hypothyroidism	NKX2-5	AD	1961	2
218700	Congenital hypothyroidism	PAX8	AD	4055	12
274400	Congenital hypothyroidism	SLC5A5	AR	3576	15
274700	Congenital hypothyroidism	TG	AR	8453	48
614450	Congenital hypothyroidism	THRA	AD	3496	11
275100	Congenital hypothyroidism	TSHB	AR	564	3
609152	Congenital hypothyroidism	TSHR	AD	4802	11
218800	Crigler-Najjar syndrome (or Arias syndrome)	UGT1A1	AR	2357	5
123500	Crouzon syndrome	FGFR2	AD	5573	21
176450	Currarino syndrome	MNX1	AD	2614	4
219700	Cystic fibrosis	CFTR	AR	6131	27
219800	Cystinosis	CTNS	AR	4431	12
600791	Deafness	SLC26A4	AR	4928	21
612644	Deafness autosomal dominant	GJB3	AD	2352	3
194080	Denys-Drash syndrome (Frasier syndrome)	WT1	AD	3314	11
601419	Desmin storage myopathy	DES	AD	2248	9
222600	Diastrophic dysplasia	SLC26A2	AR	8075	3
246900	Dihydrolipoamide dehydrogenase deficiency	DLD	AR	3613	14
113800	Epidermolytic hyperkeratosis	KRT1	AD	2451	9
113800	Epidermolytic hyperkeratosis	KRT10	AD	2140	8
602473	Ethylmalonic Aciduria	ETHE1	AR	963	7
301500	Fabury's-Anderson disease	GLA	XL	1418	7
608615	Familial adenomatous polyposis	AXIN2	AD	4232	11
300624	Fragile X syndrome	FMR1	XLD	4411	17
230400	Galactosemia (or galactosaemia)	GALT	AR	1405	11
608013	Gaucher's disease	GBA	AR	2681	12
231670	Glutaric acidemia	GCDH	AR	2309	12
605899	Glycine encephalopathy	GLDC	AR	3809	25
232400	Glycogen storage disease	AGL	AR	8217	36
232200	Glycogen storage disease	G6PC	AR	4161	5
232300	Glycogen storage disease	GAA	AR	3775	20
232220	Glycogen storage disease	SLC37A4	AR	2777	12
230500	GM1 gangliosidosis	GLB1	AR	2874	18
305600	Goltz's syndrome	PORCN	XLD	2122	15
306400	Granulomatous disease	CYBB	XLR	4318	13
612416	Haemophilia	F11		3278	15
306700	Haemophilia	F8	XLR	9204	27
603553	Hemophagocytic lymphohistiocytosis	PRF1	AR	2534	3
603552	Hemophagocytic lymphohistiocytosis	STX11	AR	5504	2
613101	Hemophagocytic lymphohistiocytosis	STXBP2	AR	1984	20
608898	Hemophagocytic lymphohistiocytosis	UNC13D	AR	4391	32
600376	Hereditary hemorrhagic telangiectasia	ACVRL1	AD	4404	10
187300	Hereditary hemorrhagic telangiectasia	ENG	AD	3426	15
175050	Hereditary hemorrhagic telangiectasia	SMAD4	AD	8771	12
106100	Hereditary angioedema	SERPING1	AD	1983	8
601544	Hereditary deafness	GJB2	AD	2332	2
229600	Hereditary fructose intolerance (Aldolase A deficiency)	ALDOB	AR	2426	9
238970	HHH syndrome	SLC25A15	AR	4021	7
235800	Histidinemia	HAL	AD	3913	21
236200	Homocystinuria	CBS	AR	2728	18
236250	Homocystinuria	MTHFR	AR	7150	12
250940	Homocystinuria	MTR	AR	10558	33
236270	Homocystinuria	MTRR	AR	3298	15
309900	Hunter's Syndrome	IDS	XLR	6165	11
607014	Hurler syndrome	IDUA	AR	2218	14
307000	Hydrocephalus : X-linked L1CAM	L1CAM	XLR	5242	29
113520	Hyperleucine-Isoleucinemia	BCAT1	AR	10227	13
113530	Hyperleucine-Isoleucinemia	BCAT2	AR	2080	12
128230	Hyperphenylalaninemia	GCH1	AD	2925	6
264070	Hyperphenylalaninemia	PCBD1	AR	1412	5
261640	Hyperphenylalaninemia	PTS	AR	934	6
261630	Hyperphenylalaninemia	QDPR	AR	1653	7
239500	Hyperprolinemia type I	PRODH	AR	2408	15
239510	Hyperprolinemia Type II	ALDH4A1	AR	3581	16
146000	Hypochondroplasia (Muenke syndrome)	FGFR3	AD	4438	19
129500	Hypohidrotic ectodermal dysplasia	GJB6	AD	2508	6
170400	Hypokalemic periodic paralysis	CACNA1S	AD	6168	44
170500	Hypokalemic periodic paralysis	SCN4A	AD	7805	24
241500	Hypophosphatasia	ALPL	AR	2596	12
601277	Ichthyosis, congenital, autosomal recessive 4A	ABCA12	AR	9370	55
308300	Incontinentia pigmenti	IKBKG	XLD	2711	12
611283	Isobutyryl CoA Dehydrogenase Deficiency	ACAD8	AR	2201	11
243500	Isovaleric Acidemia	IVD	AR	4665	12
245200	Krabbe's disease	GALC	AR	4166	18
604393	Leber congenital amaurosis	AIPL1	AR	3594	6
611755	Leber congenital amaurosis	CEP290	AR	7955	54
204000	Leber congenital amaurosis	GUCY2D	AR	3623	20
204100	Leber congenital amaurosis	RPE65	AR	2608	14
613826	Leber congenital amaurosis	RPGRIP1	AR	3946	24
604232	Leber congenital amaurosis	SPATA7	AR	2013	12
300834	Macular degeneration	RPGR	XLR	5717	19
248360	Malonyl-CoA decarboxylase deficiency	MLYCD	AR	2195	5
248600	Maple syrup urine disease, type Ia	BCKDHA	AR	1774	9
248600	Maple syrup urine disease, type Ib	BCKDHB	AR	3712	10
248600	Maple syrup urine disease, type II	DBT	AR	10815	11
154700	Marfan syndrome	FBN1	AD	11695	66
603194	Meckel Gruber syndrome	TMEM216	AR	1320	5
607361	Meckel Gruber syndrome	TMEM67	AR	5103	30
309400	Menkes disease	ATP7A	XLR	8529	23
250100	Metachromatic leukodystrophy	ARSA	AR	4315	8
249900	Metachromatic leukodystrophy due to SAP-b deficiency	PSAP	AR	2834	15
251120	Methylmalonic acidemia	MCEE	AR	870	3
251100	Methylmalonic acidemia	MMAA	AR	5943	7
251110	Methylmalonic acidemia	MMAB	AR	4225	10
251000	Methylmalonic acidemia	MUT	AR	3886	13
614857	Methylmalonic acidurea	ABCD4	AR	3157	19
613646	Methylmalonic acidurea	CD320	606475	1251	5
277400	Methylmalonic aciduria and homocystinuria	MMACHC	AR	2850	4
277410	Methylmalonic aciduria and homocystinuria	MMADHC	AR	1437	8
252500	Mucolipidosis Ⅱ	GNPTAB	AR	5630	21
252650	Mucolipidosis Ⅳ	MCOLN1	AR	2098	14
253200	Mucopolysaccharidosis type VI	ARSB	AR	6675	9
253260	Multiple Carboxylase Deficiency	BTD	AR	3189	7
253270	Multiple Carboxylase Deficiency	HLCS	AR	7368	15
300376	Muscular dystrophy	DMD	XLR	15708	85
602668	Myotonic dystrophy	CNBP	AD	3384	5
160900	Myotonic dystrophy	DMPK	AD	3705	15
162200	Neurofibromatosis	NF1	AD	13260	58
101000	Neurofibromatosis	NF2	AD	6925	17
204200	Neuronal Ceroid lipofuscinosis (Batten disease)	CLN3	AR	2347	16
256730	Neuronal Ceroid lipofuscinosis (Batten disease)	PPT1	AR	2504	9
699794	Neuropathy, distal hereditary motor	BSCL2	AD	2598	13
613706	Noonan syndrome	BRAF	AD	2946	18
609942	Noonan syndrome	KRAS	AD	5889	6
613224	Noonan syndrome	NRAS	AD	4454	7
163950	Noonan syndrome	PTPN11	AD	6577	16
611553	Noonan syndrome	RAF1	AD	3275	17
610733	Noonan syndrome	SOS1	AD	8318	23
310600	Norrie disease	NDP	XLR	2002	3
164200	Oculodentodigital dysplasia	GJA1	AD	3169	2
165500	Optic atrophy 1	OPA1	AD	6493	31
165300	Optic atrophy 1	OPA3	AD	9563	3
258870	Ornithine aminotransferase deficiency	OAT	AR	2092	10
311250	Ornithine transcarbamylase deficiency	OTC	XLR	1647	10
175100	Oro-facial-digital syndrome	APC	AD	11216	18
615948	Oro-facial-digital syndrome	C2CD3	AR	8137	34
277170	Oro-facial-digital syndrome	C5orf42	AR	11199	52
174300	Oro-facial-digital syndrome	DDX59	AR	2320	8
311200	Oro-facial-digital syndrome	OFD1	XLD	3651	23
258860	Oro-facial-digital syndrome	TCTN3	AR	2739	14
166200	Osteogenesis imperfecta	COL1A1	AD	5927	51
166210	Osteogenesis imperfecta	COL1A2	AD	5411	52
610682	Osteogenesis imperfecta	CRTAP	AR	6651	7
610915	Osteogenesis imperfecta	P3H1	AR	3105	14
166600	Osteopetrosis	CLCN7	AD	4226	25
144750	Osteopetrosis	LRP5	AD	5353	24
259720	Osteopetrosis	OSTM1	AR	4467	6
611497	Osteopetrosis	PLEKHM1	AR	5299	12
615085	Osteopetrosis	SNX10	AR	3015	9
259700	Osteopetrosis	TCIRG1	AR	3041	19
612301	Osteopetrosis	TNFRSF11A	AR	4593	10
259710	Osteopetrosis	TNFSF11	AR	2727	8
167200	Pachyonychia congenita	KRT16	AD	1717	8
167210	Pachyonychia congenita	KRT17	AD	1574	8
615726	Pachyonychia congenita	KRT6A	AD	2450	9
615728	Pachyonychia congenita	KRT6B	AD	2282	9
608097	Periventricular heterotopia	ARFGEF2	AR	9004	39
300049	Periventricular heterotopia	FLNA	XLD	8510	48
256450	Persistent hyperinsulinemic hypoglycemia of infancy	ABCC8	AD	4924	39
601820	Persistent hyperinsulinemic hypoglycemia of infancy	KCNJ11	AR	3569	2
101600	Pfeiffer syndrome	FGFR1	AD	6303	21
261600	Phenylketonuria	PAH	AR	2681	13
173900	Polycystic kidney disease	PKD1	AD	12653	45
613095	Polycystic kidney disease	PKD2	AD	5079	15
263200	Polycystic kidney disease	PKHD1	AR	17407	68
211600	Progressive familial intrahepatic cholestasis 1	ATP8B1	AR	5937	28
606054	Propionic acidemia	PCCA	AR	2564	24
606054	Propionic acidemia	PCCB	AR	1876	16
177170	Pseudoachondroplasia	COMP	AD	2452	19
103580	Pseudohypoparathyroidism	GNAS	AD	7165	22
603233	Pseudohypoparathyroidism	STX16	AD	4967	9
178600	Pulmonary hypertension	BMPR2	AD	12070	13
245348	Pyruvate dehydrogenase deficiency	DLAT	AR	4346	14
312170	Pyruvate dehydrogenase deficiency	PDHA1	XLD	3507	12
614111	Pyruvate dehydrogenase deficiency	PDHB	AR	1610	9
613731	Retinitis pigmentosa	RHO	AD	2768	5
180100	Retinitis pigmentosa 1	RP1	AD,AR	7100	4
300757	Retinitis pigmentosa 2	RP2	XL	3829	5
180200	Retinoblastoma	RB1	AD	4772	27
312700	Retinoschisis	RS1	XLD	3026	6
312750	Rett's syndrome	MECP2	XLD	10409	5
600121	Rhizomelic chondrodysplasia punctata	AGPS	AR	7665	20
222765	Rhizomelic chondrodysplasia punctata	GNPAT	AR	2680	16
215100	Rhizomelic chondrodysplasia punctata	PEX7	AR	1482	10
102700	Severe combined immunodeficiency disorder	ADA	AR	1532	12
312863	Severe combined immunodeficiency disorder	IL2RG	XLR	1534	8
607208	Severe Myoclonic Epilepsy of Infancy, Dravet syndrome	SCN1A	AD	8342	28
201470	Short Chain Acyl CoA Dehydrogenase Deficiency	ACADS	AR	2087	11
603903	Sickle cell anemia	HBB	AR	626	3
270400	Smith-Lemli-Opitz syndrome	DHCR7	AR	2665	9
253300	Spinal muscular atrophy	SMN1	AR	3248	18
271700	Spondylo-epiphyseal dysplasia congenita	COL2A1	AD	5087	54
604841	Sticklers syndrome	COL11A1	AD	7444	68
184840	Sticklers syndrome	COL11A2	AD	6607	66
614134	Sticklers syndrome	COL9A1	AD	4010	39
272800	Tay-Sachs disease	HEXA	AR	2437	14
274500	Thyroid dyshormonogenesis 2A	TPO	AR	3146	17
248390	Treacher Collins syndrome	POLR1C	AR	1320	9
613717	Treacher Collins syndrome	POLR1D	AD	3020	5
154500	Treacher Collins syndrome	TCOF1	AD	5994	28
609015	Trifunctional protein deficiency	HADHA	AR	3037	20
609015	Trifunctional protein deficiency	HADHB	AR	2271	17
191100	Tuberous sclerosis	TSC1	AD	8616	23
613254	Tuberous sclerosis	TSC2	AD	7114	42
276700	Tyrosinemia	FAH	AR	1797	14
276710	Tyrosinemia	HPD	AR	1942	17
276600	Tyrosinemia	TAT	AR	2757	12
276901	Usher syndrome	USH2A	AR	20185	72
307800	Vitamin D resistant rickets	PHEX	XLD	6169	22
201475	VLCAD deficiency	ACADVL	AR	2519	21
193300	von Hippel-Lindau syndrome	VHL	AD	4560	3
193400	von Willebrand disease	VWF	AD	8833	52
613265	Waardenburg syndrome	EDN3	AD	2675	5
277580	Waardenburg syndrome	EDNRB	AD	4861	9
193510	Waardenburg syndrome	MITF	AD	6095	15
193500	Waardenburg syndrome	PAX3	AD	4125	9
608890	Waardenburg syndrome	SNAI2	AR	2109	3
611584	Waardenburg syndrome	SOX10	AD	2862	4
308350	West syndrome	ARX	XLR	2874	5
300672	West syndrome	CDKL5	XLD	3518	23
277900	Wilson's disease	ATP7B	AR	6641	21
278000	Wolman disease	LIPA	AR	2793	10
308100	X-linked ichthyosis (Steroid sulfatase deficiency)	STS	XLR	6377	10
214100	Zellweger syndrome (Zellweger peroxisome syndrome)	PEX1	AR	4417	24
614871	Zellweger syndrome (Zellweger peroxisome syndrome)	PEX10	AR	2074	6
614859	Zellweger syndrome (Zellweger peroxisome syndrome)	PEX12	AR	2683	3
614883	Zellweger syndrome (Zellweger peroxisome syndrome)	PEX13	AR	4515	4
614887	Zellweger syndrome (Zellweger peroxisome syndrome)	PEX14	AR	1926	9
614876	Zellweger syndrome (Zellweger peroxisome syndrome)	PEX16	AR	1908	11
614886	Zellweger syndrome (Zellweger peroxisome syndrome)	PEX19	AR	3669	8
614866	Zellweger syndrome (Zellweger peroxisome syndrome)	PEX2	AR	4541	5
614872	Zellweger syndrome (Zellweger peroxisome syndrome)	PEX26	AR	4331	5
614882	Zellweger syndrome (Zellweger peroxisome syndrome)	PEX3	AR	2772	12
214110	Zellweger syndrome (Zellweger peroxisome syndrome)	PEX5	AR	4313	18
614862	Zellweger syndrome (Zellweger peroxisome syndrome)	PEX6	AR	3519	17
X			SMIM1	573	4
X			RHD	3007	11
X			RHCE	1618	10
X			ERMAP	3500	12
X			ACKR1	2210	2
X			CD55	3465	14
X			CR1	9966	47
X			GYPC	2067	5
X			ABCB6	3018	19
X			B3GALNT1	3641	8
X			ABCG2	4760	17
X			GYPE	1884	5
X			GYPB	609	6
X			GYPA	2695	7
X			GCNT2	7303	7
X			HLA-A	1611	8
X			HLA-C	1586	8
X			HLA-B	1572	8
X			C4A	5427	41
X			C4B	5427	41
X			HLA-DRA	1283	5
X			HLA-DRB1	1216	6
X			HLA-DQA1	1542	5
X			HLA-DQB1	1664	6
X			HLA-DPA1	1681	5
X			HLA-DPB1	4055	6
X			RHAG	1928	10
X			C1GALT1	6237	4
X			AQP1	3172	6
X			ACHE	3086	6
X			FOXP2	7079	22
X			KEL	2547	19
X			AQP3	1871	6
X			GBGT1	2059	7
X			ABO	1579	7
X			FUT7	2414	2
X			SLC18A2	3872	16
X			CD151	1549	9
X			CD44	6678	19
X			ART4	1371	3
X			SEMA7A	3447	15
X			SLC4A1	4953	20
X			SLC14A1	4441	11
X			BSG	2391	10
X			FUT6	3137	3
X			FUT3	2590	3
X			ICAM4	1489	2
X			BCAM	3431	14
X			FUT2	3099	2
X			FUT1	4246	4
X			A4GALT	2092	3
X			CD99	2510	22
X			XG	2934	11
X			XK	5085	3
X			C1GALT1C1	1904	3
