# Supplementary material for: Prevalence of Rare Genetic Variations and Their Implications in NGS-data Interpretation
Source: Sci Rep. 2017 Aug 29;7:9810. doi: 10.1038/s41598-017-09247-5 (PMC5574920; doi:10.1038/s41598-017-09247-5)
Supplement: Supplementary file 2 — Supplementary Table 2 [file 41598_2017_9247_MOESM2_ESM.xls]

## Sheet: Supp Table 3-by genes
Prevalence of Rare Genetic Variations and Their Implications in NGS-data Interpretation
Yangrae Cho, Chul-Ho Lee, Eun-Goo Jeong, Min-Ho Kim, Jong Hui Hong, Younhee Ko, Bomnun Lee, Gilly Yun, Byong Joon Kim, Jongcheol Jung, Jongsun Jung*, and Jin-Sung Lee*
Supplementary Table S2. An average sequence read depth for 65 genes calculated by the sum of total reads at each position divided by the number of total positions.
ID	ACVRL1	HEXA	TCOF1	JAG1	VPS33B	BTK	AUH	MCCC2	IDS	MCCC1	SLC22A5	RS1	PHOX2B	STS	ACADM	OPA1	ACADS	OTC	MECP2	CFTR	RB1	COL1A2	COL1A1	PMP22	PRODH	ALPL	FGFR2	SCN1A	FGFR3	PKHD1	PAH	WT1	GCH1	CHD7	IVD	SOS1	DMD	COMP	GALC	PKD1	ALDH4A1	HBB	AGL	ABCA12	GBA	NF2	VHL	CYP21A2	FBN1
39-S39	63.3372	115.295	61.9646	107.822	107.327	67.8052	105.072	133.527	65.3776	127.669	127.089	61.7442	95.2653	77.1501	107.725	140.769	55.1169	72.4809	58.194	159.368	129.388	100.958	66.2841	96.4533	75.6113	63.7238	108.604	142.233	51.4854	135.288	145.263	78.2022	126.644	111.061	65.2932	150.461	74.3769	56.5326	137.4	41.3419	56.7188	221.735	142.202	130.955	85.7602	90.187	70.7829	79.2267	139.232
1-S1	52.9441	88.1231	46.2454	72.8532	77.1917	101.103	81.9406	89.1342	81.3603	91.8458	100.093	84.4848	65.9937	104.479	71.281	92.643	44.6104	98.0777	85.6125	116.19	87.75	67.4275	51.1589	73.2807	55.6665	55.0651	75.7563	102.062	34.7098	97.9497	106.114	58.3319	83.76	83.23	50.6442	102.715	104.302	50.9372	97.9429	33.905	46.749	183.644	97.944	97.0962	62.9899	64.9223	51.3868	62.5242	98.2042
24-S24	108.633	179.856	91.2603	164.559	161.342	103.705	171.08	202.144	85.7157	187.423	219.568	91.4352	133.621	123.398	133.362	202.124	84.7235	105.522	86.7235	257.374	181.831	146.766	94.3396	164.069	131.603	101.508	167.867	222.293	74.3112	219.975	235.341	129.121	153.64	185.938	98.0071	211.466	116.51	94.3687	206.53	66.0585	103.887	379.038	194.334	209.103	130.581	135.972	94.8202	147.998	220.676
72-S16	100.165	166.743	87.8283	143.5	166.512	208.073	155.197	191.717	157.722	185.551	197.767	171.176	131.066	205.587	138.23	183.149	81.6593	186.736	176.002	226.557	169.618	131.313	96.508	150.666	106.566	101.754	154.724	190.458	70.0131	187.034	208.964	112.067	162.867	160.98	94.0746	200.036	204.953	89.155	168.157	65.9645	92.4206	354.895	191.338	188.227	133.825	128.592	106.072	123.244	192.412
86-S30	38.6076	70.1764	35.9004	61.1577	60.1303	39.2359	68.286	76.1843	36.8529	77.0159	72.1841	35.2184	52.0475	44.608	54.1142	77.7616	33.4825	40.1135	35.7222	91.3556	72.2031	55.3099	37.01	60.9469	43.1242	34.5497	60.2537	82.19	27.9869	79.3881	84.6285	46.6735	63.6062	72.6383	40.0581	84.8771	42.3223	33.4258	82.2367	26.4244	38.0092	145.545	77.0798	73.7221	49.6557	54.0911	37.2072	55.68	79.7631
12-S12	57.4455	103.245	54.0147	102.888	89.5968	107.704	113.528	118.352	119.687	114.256	124.089	102.826	89.0947	143.585	99.4694	137.931	39.6449	130.506	104.714	181.649	127.354	99.8795	63.4824	97.4651	68.9493	52.1194	98.8023	147.104	42.1598	138.854	151.419	74.8063	107.272	118.327	59.0605	149.493	151.87	43.69	141.439	37.2649	53.0106	245.203	135.056	133.982	69.2189	76.4487	61.9068	67.7626	137.29
13-S13	61.5845	103.035	54.5744	87.4256	85.7727	59.0617	87.6834	111.137	53.9539	102.923	112.874	47.6973	85.0442	63.2173	81.3747	108.957	55.1998	50.0735	52.567	138.525	100.994	87.0059	63.6675	95.4339	69.9655	57.8948	89.2322	113.684	43.71	112.201	129.25	70.4167	100.464	103.398	61.1372	113.924	61.5957	50.1546	116.858	39.2515	56.3387	237.65	113.602	112.578	73.549	80.1076	63.0686	86.4308	115.984
69-S13	92.9952	174.875	87.1308	143.613	164.557	198.452	161.208	186.415	157.326	185.788	189.453	167.587	134.896	209.075	145.112	189.988	81.0561	191.592	164.547	230.026	179.448	139.087	94.5846	139.957	105.381	98.6795	159.398	193.622	68.7774	187.91	211.802	122.478	163.094	162.188	93.0364	198.955	205.51	84.0934	185.685	61.0232	88.2622	336.524	195.449	189.437	120.604	125.601	105.26	118.136	191.496
99-S43	85.1564	152.374	76.1129	115.546	139.314	152.937	83.0165	118.762	95.073	136.801	170.961	135.106	103.027	143.92	72.5865	108.28	86.5884	123.868	126.601	155.352	87.741	90.2103	97.8934	111.018	112.087	100.243	113.288	121.698	65.7474	130.055	150.745	87.4858	105.933	119.238	78.0967	111.318	129.159	106.617	109.423	75.4092	89.5024	292.607	112.253	131.786	133.645	110.566	66.8706	93.779	140.24
34-S34	140.15	238.969	128.722	203.293	227.702	143.031	204.116	258.109	109.884	251.2	270.132	120.279	173.679	144.459	191.832	252.536	126.176	126.288	121.339	308.572	224.997	183.984	137.046	204.4	163.549	136.789	216.207	265.724	105.26	264.97	293.141	167.485	206.022	222.492	138.312	264.808	138.507	132.103	236.31	96.9152	139.845	469.118	256.28	257.198	186.769	183.929	141.486	200.029	267.947
56-S56	116.889	206.399	102.172	178.863	197.532	127.762	185.146	230.708	91.4972	225.698	244.321	102.045	154.973	126.202	162.804	226.637	106.633	114.515	105.005	275.14	204.054	158.368	111.813	177.643	127.567	116.746	189.4	235.226	81.9639	236.346	245.778	138.619	188.126	200.099	119.451	237.677	125.718	109.638	205.262	78.7297	110.585	418.823	231.126	232.797	156.661	153.858	128.703	147.059	232.788
40-S40	111.873	207.13	111.548	173.835	190.963	123.612	178.309	219.735	92.3257	224.389	233.329	107.422	157.194	126.687	168.221	221.291	106.134	107.121	104.297	265.319	197.669	156.882	118.027	183.761	133.191	122.035	185.456	223.129	80.6465	226.51	246.586	140.501	189.517	192.847	122.088	235.88	120.096	111.911	209.553	78.4257	111.625	389.633	221.25	223.041	160.948	161.066	129.207	194.716	227.82
22-S22	110.345	184.722	100.625	167.306	169.351	112.467	179.438	213.457	92.2358	199.029	229.561	97.9111	141.772	121.7	141.461	213.663	87.8002	119.466	92.1643	265.208	191.089	157.041	103.939	175.07	126.302	102.784	176.394	230.603	77.7882	229.617	232.289	132.773	167.662	190.752	102.364	227.833	118.806	96.7219	208.316	67.2011	116.288	403.623	207.958	220.439	138.489	141.345	107.504	150.147	225.914
17-S17	52.2539	92.5864	46.8594	73.925	83.251	55.4016	78.8702	95.168	42.562	93.4035	97.7067	44.1788	61.3766	53.6848	68.0161	97.5315	42.4298	49.5525	45.9059	116.211	87.2619	67.8024	48.2207	76.2997	59.6557	50.1891	79.4131	101.093	37.5642	100.916	107.752	59.1792	75.8715	85.0875	51.8722	101.377	51.8089	49.0192	88.5211	32.9119	55.1731	172.928	98.3864	97.4142	60.8855	67.669	53.3882	61.1061	98.7283
7-S7	63.8719	108.498	56.3373	90.909	106.678	60.1774	90.5664	114.614	47.3223	116.672	125.168	53.0747	84.2617	65.9868	80.3209	108.081	53.551	53.459	55.0923	142.425	99.4931	81.3522	63.4976	95.7108	32.2554	65.3902	98.8385	116.849	39.0011	118.793	132.988	75.1521	98.1566	102.697	62.4832	115.8	60.6045	58.1607	100.309	43.9517	55.4312	236.682	110.156	122.118	85.0817	87.4908	65.4018	63.2435	113.856
55-S55	47.7173	92.0234	43.4666	72.848	88.5235	113.382	73.1623	98.7081	75.5713	99.4988	98.5561	88.1867	71.4657	104.74	77.9184	93.8126	45.656	89.9472	95.1833	104.619	86.7915	62.5498	54.0741	77.0797	48.6163	53.1822	81.3867	97.7628	32.4572	93.7238	96.3238	62.5453	90.1149	77.079	53.4101	99.3958	98.3407	47.8728	81.0675	35.2239	44.286	175.486	96.0065	93.6054	73.5658	71.4085	62.9292	50.9165	91.4093
29-S29	81.0999	136.276	72.7364	111.959	125.234	82.7868	124.069	148.304	62.6491	143.037	159.226	70.7769	95.6851	79.5656	99.5097	145.071	64.2683	76.354	69.9537	177.519	128.015	103.789	76.9021	110.934	87.3696	80.5393	118.71	149.733	55.0142	149.319	160.842	98.7091	118.618	127.853	74.7859	153.246	82.9978	66.9776	138.437	56.4562	79.816	288.15	146.74	148.275	104.161	100.777	86.316	97.3712	148.331
41-S41	76.4839	132.232	69.9254	109.736	125.224	81.5276	115.999	141.687	61.916	143.858	152.303	65.4504	92.3396	79.937	95.8804	141.633	63.369	74.9144	65.3526	173.21	121.808	96.6953	72.5242	112.193	85.5449	75.1152	117.89	147.59	50.4216	146.436	153.269	91.8295	114.81	121.779	74.4512	142.552	77.9986	68.9262	135.876	49.9607	68.9651	284.256	145.947	144.481	92.8717	98.1557	78.1588	92.6302	147.182
62-S6	113.774	194.19	97.9897	160.986	175.862	115.382	165.587	204.482	88.4019	204.632	218.626	96.072	139.937	113.065	145.064	200.186	98.9736	107.857	94.4473	249.946	188.304	144.766	103.032	164.099	120.142	113.7	171.709	208.531	81.9799	211.183	235.017	127.612	171.425	179.011	104.903	215.37	113.456	102.474	193.046	72.8302	110.151	370.225	202.799	206.938	142.911	141.25	118.3	166.109	210.08
48-S48	58.97	92.4161	51.4882	87.7934	89.5526	110.912	90.1966	104.774	98.2102	103.745	116.335	101.236	80.0894	126.558	71.6586	108.877	48.9133	113.624	95.8671	135.472	104.101	77.5729	56.2946	84.7074	66.5565	51.5381	87.9989	118.611	39.1487	115.114	118.985	68.0033	85.5015	101.887	54.1681	118.345	119.877	47.7814	114.124	39.1268	57.8182	216.367	104.737	108.059	70.8821	72.3967	55.8546	82.0436	116.253
31-S31	92.9662	167.663	88.3829	131.39	151.953	97.3089	141.872	177.425	72.1776	178.811	187.663	78.3748	118.187	98.0287	123.521	176.602	81.3464	82.1779	81.9188	212.651	158.056	126.065	92.2467	139.102	106.243	93.1922	145.844	178.018	65.6629	178.22	193.422	113.935	145.944	153.617	96.8785	180.615	91.7783	82.3352	160.598	63.3805	91.3574	327.704	179.128	175.636	124.135	120.219	97.2708	129.075	181.046
76-S20	80.2464	140.557	72.7165	113.304	127.042	164.074	113.937	151	118.058	155.01	153.294	138.024	102.543	162.728	105.993	139.045	70.3014	136.803	134.347	177.079	125.084	102.678	82.0511	115.631	90.0486	83.7866	125.375	145.807	59.1791	148.501	165.037	93.8992	127.289	127.922	77.298	151.183	155.932	74.2512	133.68	57.2715	76.1946	279.887	148	143.736	115.105	108.154	83.4849	114.524	148.461
52-S52	58.7777	106.186	47.2841	82.0015	92.7354	117.969	86.8163	112.212	85.241	111.165	117.862	100.299	71.3706	122.21	73.9963	103.515	46.2832	106.155	98.3322	130.285	100.535	74.657	55.2185	88.5386	65.0598	57.6668	92.2833	110.311	40.9513	111.366	123.255	70.5374	91.0209	94.4763	55.1897	109.896	117.554	53.4184	98.6558	38.8231	57.835	205.367	111.774	112.533	80.5852	73.9548	56.6825	74.7677	112.935
74-S18	104.154	175.071	88.5068	135.875	167.175	102.607	140.355	182.301	70.4868	181.408	190.144	85.6603	125.499	100.639	129.154	175.013	87.1615	86.8944	83.1941	222.182	154.985	125.743	98.8805	139.284	109.197	101.395	151.777	180.815	65.836	185.875	209.109	117.624	149.157	156.793	95.5333	184.143	97.958	92.863	160.441	67.099	92.2918	364.091	179.961	182.966	128.541	130.201	102.75	107.674	184.31
97-S41	171.394	310.947	152.951	225.212	263.412	157.764	184.096	258.832	110.087	274.394	317.802	146.056	187.787	145.703	152.491	230.214	155.199	123.4	129.15	318.913	195.476	185.069	187.024	221.3	224.81	182.424	228.3	256.958	136.434	277.217	299.265	177.402	218.184	241.893	150.029	237.27	137.37	205.512	242.968	145.21	172.186	568.281	243.701	266.011	237.149	208.404	136.203	248.7	284.534
4-S4	59.6081	106.954	53.9842	81.9609	90.9566	120	89.8089	111.041	87.4404	111.803	113.215	103.684	77.3716	119.038	79.5218	103.355	47.5506	109.813	100.386	135.625	100.635	78.0761	56.2813	80.7416	67.5203	57.1048	89.6187	111.129	41.6102	112.859	128.011	68.6391	93.8697	95.3331	55.3989	117.725	121.33	53.0559	105.862	37.353	55.6794	182.401	114.278	111.198	74.0302	77.6641	56.6129	70.7837	113.849
81-S25	140.514	247.373	128.073	201.447	242.874	152.735	203.734	275.343	104.451	268.976	282.969	122.176	181.89	143.952	175.687	242.306	124.011	127.024	124.87	308.217	218.026	187.932	138.278	207.994	163.112	150.453	222.098	270.022	104.959	271.05	285.525	168.899	210.665	227.641	137.65	265.609	141.625	136.097	229.09	99.4712	132.811	474.083	263.468	264.3	189.119	194.161	144.354	181.994	272.109
75-S19	102.899	183.613	96.8086	151.905	171.227	209.663	164.584	201.372	166.582	202.009	206.746	185.652	137.035	228.893	149.475	198.25	90.1188	191.954	175.733	241.628	178.368	142.422	103.94	151.137	117.909	106.111	166.658	202.057	75.9311	206.198	220.451	124.22	165.91	172.201	101.525	209.341	215.9	97.2847	192.171	69.3974	100.419	385.97	206.985	200.909	139.844	136.277	114.815	120.204	201.906
58-S2	94.6792	173.83	86.62	141.482	163.29	105.993	141.286	185.325	74.5715	191.201	195.067	85.4233	126.778	102.031	132.673	177.4	90.6809	88.235	84.6585	218.938	159.42	128.232	100.943	144.746	95.9842	102.153	157.53	188.13	64.8673	182.337	198.264	120.068	158.96	157.605	95.6004	188.083	96.7072	95.7378	158.097	62.6781	88.8174	325.292	183.74	184.311	130.651	133.065	107.496	126.069	180.822
64-S8	127.176	226.755	116.827	184.789	202.441	137.312	189.81	248.076	102.955	240.202	255.556	112.566	157.119	136.645	164.815	231.514	118.887	116.908	109.968	285.062	203.877	173.27	121.437	190.197	140.664	129.39	200.935	242.361	91.2769	246.231	262.232	152.344	196.592	211.757	122.542	247.594	132.906	123.195	221.673	84.5389	122.434	424.411	240.78	245.492	172.07	164.046	132.49	170.896	248.455
68-S12	28.4521	50.6631	25.9189	49.482	43.7544	26.5922	50.6638	57.9148	29.9187	52.4723	57.7739	30.7512	45.1211	34.0483	43.2481	62.4215	24.0101	29.8925	25.6908	69.3336	57.6953	43.7322	30.317	46.0365	33.9394	23.4326	45.3966	66.486	20.2197	60.7841	64.4275	36.0507	52.4732	52.6957	28.6973	64.1795	33.3151	24.3075	61.1207	17.0654	30.3398	103.644	60.6193	56.5384	32.7896	38.0495	30.5075	41.5115	62.2119
36-S36	65.9721	111.86	59.3825	93.1077	95.7738	66.0717	112.481	116.941	55.6467	123.472	119.594	52.6219	88.6954	65.1711	99.846	126.16	59.3119	60.1573	54.685	146.896	119.016	92.7524	62.5851	99.8269	73.8517	65.9334	97.0188	125.124	46.6142	119.828	141.446	74.1107	111.893	105.08	65.1395	129.636	90.0245	61.2557	125.626	40.2935	60.1064	210.018	127.327	121.307	80.4763	83.1388	63.4638	98.0338	123.701
92-S36	53.9964	93.7185	50.0447	81.7161	74.7889	102.358	95.4544	102.186	93.2034	101.876	106.897	92.387	70.0637	117.13	80.1976	107.777	42.6502	109.077	87.2564	127.282	105.257	72.8169	48.8448	81.7226	61.5287	43.6225	80.8032	116.649	36.1927	107.913	119.651	62.9771	93.2318	98.1451	48.4358	113.511	113.328	47.3234	110.13	31.9926	46.43	183.949	111.173	106.874	61.8101	65.8621	52.6107	65.6208	108.292
43-S43	80.4998	138.805	73.2686	115.712	127.497	167.596	127.642	147.218	126.789	149.084	162.022	141.711	101.782	163.585	108.038	147.71	69.4624	146.681	132.958	183.661	137.713	105.474	75.7063	125.713	91.4697	75.1306	126.353	157.986	58.1749	155.506	171.307	95.796	123.876	131.742	76.7211	157.833	165.899	75.5241	149.417	51.6088	77.5538	265.998	150.495	156.761	107.391	106.239	76.6772	96.9071	154.252
53-S53	89.3365	156.012	77.7973	129.042	141.022	177.302	126.838	169.018	136.571	160.934	175.158	154.001	110.779	184.446	116.498	161.464	74.5271	161.499	149.105	202.27	147.162	113.877	81.7005	125.899	96.2961	85.4041	137.889	169.945	58.7397	171.453	185.143	106.247	140.672	144.914	84.8759	173.864	178.21	79.9311	159.315	54.0111	84.7177	293.267	166.95	167.474	111.019	110.498	88.1952	123.812	167.863
89-S33	86.7518	159.413	80.5956	130.724	144.888	98.7845	139.127	169.773	71.9002	163.539	180.426	83.9468	116.074	93.6506	116.545	165.121	76.1907	86.5853	75.5376	206.837	149.183	118.12	86.6891	135.841	106.424	85.3313	137.692	174.059	64.4808	171.049	186.65	103.239	142.445	146.982	84.0019	173.602	92.6517	84.0155	151.293	58.1206	84.9657	313.323	170.751	172.404	107.182	112.901	90.0805	110.386	176.456
91-S35	92.8324	164.128	85.5259	131.428	145.42	97.116	141.832	182.526	73.7583	175.983	177.397	80.7746	127.066	1.82108	124.681	162.864	81.9003	83.0905	79.7403	207.198	153.628	121.955	95.1768	137.618	102.071	89.6144	145.51	176.461	66.1884	178.032	185.468	106.696	152.572	151.778	92.5541	180.974	93.4081	85.4808	164.281	67.4894	86.325	319.07	172.485	169.746	125.31	120.731	94.4985	145.819	174.576
54-S54	92.9946	156.136	85.1572	146.062	136.731	85.6498	163.358	174.043	81.4795	167.153	181.232	83.0268	125.631	106.31	130.398	190.817	71.6037	94.1724	76.1282	228.618	175.26	135.026	84.8163	150.092	101.814	87.8633	144.821	200.559	64.3767	195.785	207.965	110.246	150.265	164.817	84.4887	196.344	104.928	75.4539	199.135	55.7646	88.4063	331.757	186.917	186.929	107.251	117.745	86.8283	139.479	195.908
18-S18	57.3006	96.977	51.2704	90.1986	93.1558	122.37	88.6062	108.334	92.0204	102.406	109.761	96.9689	80.9614	118.778	78.8031	103.103	51.367	104.509	106.157	124.976	93.202	76.9778	58.4422	85.4993	58.7575	59.4237	93.4384	107.423	40.5775	109.518	115.876	67.8042	90.5176	90.7368	59.8009	109.293	112.776	53.4299	92.7904	40.9226	51.8073	183.605	102.283	104.798	71.5565	78.1464	62.3564	73.7382	107.504
38-S38	113.572	196.199	104.642	163.466	177.87	229.358	171.97	217.791	173.738	220.986	229.227	205.058	145.724	237.411	151.916	205.461	93.1083	210.651	197.118	256.87	191.763	152.177	109.941	170.494	121.373	112.881	177.839	220.719	82.002	219.392	236.069	132.718	178.705	186.957	111.062	228.232	233.985	100.075	197.942	75.4073	106.669	383.856	217.087	218.04	146.727	152.77	109.411	144.542	219.239
102-S46	120.691	215.328	112.508	161.284	197.907	122.901	131.433	182.216	67.9113	199.164	228.763	98.2984	138.015	97.9627	110.526	158.42	114.036	86.7019	91.2844	223.726	141.041	138.02	137.022	158.239	146.295	135.728	169.174	174.959	92.4914	193.365	216.223	127.989	154.111	169.276	113.901	165.842	98.4791	147.176	157.071	104.678	113.571	414.05	164.453	192.274	179.855	156.761	105.775	127.315	199.917
26-S26	80.1746	153.87	74.4409	128.679	145.895	206.508	137.711	165.069	140.522	168.905	156.577	149.009	129.555	175.882	150.408	173.83	73.805	160.888	154.139	189.023	152.61	122.889	86.2909	124.715	80.4925	89.4091	147.014	181.113	62.0077	161.851	180.616	108.487	162.736	134.199	91.4384	176.682	177.473	79.5783	157.273	62.6866	71.0366	297.917	176.043	159.258	107.398	116.475	114.106	128.389	169.69
90-S34	101.948	180.985	89.7786	141.289	166.718	101.726	134.322	186.048	79.2076	186.556	192.282	93.9128	132.683	2.34452	129.668	178.657	87.8716	91.4554	84.6188	213.847	157.005	129.434	97.96	145.6	109.193	101.225	155.044	192.454	72.7298	188.905	204.938	118.935	150.61	159.927	94.4064	187.003	99.1555	94.9135	155.791	73.2531	96.8445	356.671	180.327	184.125	139.208	133.65	104.611	128.563	188.491
85-S29	66.2153	117.962	59.0163	93.523	105.347	64.391	103.43	111.422	47.1653	114.367	126.717	56.0998	82.8277	65.3668	86.7336	111.882	54.3148	54.8021	52.713	139.017	106.561	85.4927	64.4864	94.6311	68.3405	67.3702	96.745	119.714	45.9567	122.189	127.477	72.7118	92.3962	102.992	61.5483	122.791	64.4983	62.0302	110.146	42.9742	60.1488	207.275	116.608	117.037	83.8836	82.9854	58.8967	77.8221	121.56
8-S8	63.4653	105.433	56.6315	91.8549	99.1598	63.959	84.3252	110.811	48.7765	112.756	125.42	56.0714	81.4343	66.47	76.1112	108.196	52.5539	53.9532	53.5862	143.42	96.4401	81.5622	65.823	92.8212	73.9821	63.1583	96.5787	114.742	43.8353	118.286	130.233	72.2517	91.2735	96.7715	61.0075	118.791	63.2944	58.0392	103.746	43.3296	56.3856	224.185	112.788	116.153	79.58	81.6036	63.2	118.927	117.904
5-S5	41.6503	72.7817	38.9715	62.5121	69.8154	86.6094	62.0772	83.2946	68.6516	80.7113	83.0624	74.6884	62.8337	88.3138	57.9974	76.332	36.7599	75.3212	78.317	91.0961	65.451	53.8934	44.5596	58.9037	46.9867	42.0293	64.9295	75.2445	32.3562	78.4396	85.1634	48.2942	70.2821	66.1883	45.8735	83.7166	80.5283	37.3079	70.9417	30.5006	39.4971	138.871	78.1272	78.9185	54.4599	56.5064	51.8221	62.6814	75.8838
70-S14	108.942	203.219	101.241	169.333	182.619	235.896	170.257	217.523	180.461	217.648	224.029	189.633	143.633	238.804	152.249	213.8	94.5625	213.067	196.254	260.524	185.705	152.421	112.624	179.63	120.238	114.913	178.195	217.524	85.9175	215.218	236.666	133.555	178.75	186.044	108.606	227.52	229.964	98.7712	199.853	74.3538	107.682	378.657	219.788	216.843	139.229	146.302	119.829	118.238	216.197
103-S47	142.284	236.322	127.333	184.314	223.567	253.264	166.527	222.413	185.116	232.324	253.858	226.479	155.425	247.26	139.214	203.853	122.564	215.995	213.188	275.763	177.701	166.374	145.37	192.953	176.051	138.849	190.599	230.533	96.6794	237.579	262.207	148.08	193.321	205.979	126.055	212.106	238.475	151.931	213.886	107.543	133.639	467.77	217.752	231.65	189.973	169.762	119.121	203.7	238.346
27-S27	83.0906	137.513	72.0052	117.217	119.606	142.303	119.072	147.184	126.297	144.582	152.749	137.617	97.6591	170.367	103.436	149.325	65.1025	146.032	125.326	190.268	139.215	112.498	75.902	114.727	96.1387	79.1988	122.012	160.009	53.2096	160.106	169.456	93.4976	111.526	136.971	75.6227	156.946	165.104	67.5126	153.759	48.9357	76.8394	285.516	149.254	156.144	102.174	102.032	69.3678	98.7841	157.345
84-S28	46.4566	96.3771	45.7643	66.471	95.1063	62.8	66.368	89.1334	31.0889	97.8423	85.3386	46.4742	81.4277	52.091	76.3663	88.0969	47.5592	40.646	50.3271	92.1161	71.1004	67.9357	60.4237	70.8402	37.277	60.0455	86.4635	92.5948	32.265	87.2711	87.1485	68.815	83.9754	70.6327	59.2982	84.3105	45.0958	55.6521	62.632	47.4556	36.7297	173.738	84.2862	81.3481	77.0298	77.5753	68.2805	57.1947	89.2799
61-S5	56.8581	99.9442	49.4998	83.6497	93.2822	113.444	82.3442	109.513	84.2448	103.418	113.999	98.1606	71.2716	115.538	70.9433	102.189	44.5764	99.8045	95.3509	126.189	89.5067	76.565	53.8657	85.4301	68.0037	55.2693	93.0687	109.128	39.3601	107.988	119.095	67.2471	88.0171	90.7171	56.1914	107.046	111.882	49.2259	97.5898	37.8262	55.2047	170.019	104.629	107.134	75.9273	72.3428	55.3886	74.8986	106.784
50-S50	85.9083	152.905	77.208	126.468	141.344	93.1574	136.816	171.236	65.4537	167.673	177.069	75.0406	111.206	94.0826	116.7	160.443	72.7628	87.8689	74.3166	204.194	144.323	116.867	86.4523	134.096	92.3775	88.3852	134.537	170.216	63.8484	172.121	179.34	101.386	134.258	144.691	88.57	174.571	89.3548	78.7855	150.426	56.3309	84.1999	299.976	167.766	164.532	122.421	110.647	88.3625	102.993	166.315
100-S44	76.4952	128.627	66.0344	96.0593	110.939	66.6688	80.2982	107.972	42.1883	118.695	139.135	59.8414	77.6653	60.8454	64.8675	97.2959	70.2218	50.9029	54.4878	138.481	83.5696	80.2234	78.5345	98.5225	96.713	78.4287	101.07	113.02	61.0811	117.966	132.114	74.3911	91.905	103.948	66.4285	97.5196	60.0777	92.4111	109.742	62.9364	76.6521	249.594	99.9402	115.394	108.764	89.8449	59.4252	88.619	122.907
87-S31	131.752	225.224	122.41	194.422	208.022	129.285	207.856	234.973	109.828	247.504	236.351	112.904	178.706	133.926	183.737	247.571	106.68	119.502	121.813	278.084	220.916	180.094	130.847	198.735	146.213	133.643	202.158	253.046	100.435	241.021	259.129	163.285	223.575	211.19	127.294	265.104	134.871	123.602	240.661	86.8556	124.409	459.102	253.17	234.484	167.25	170.888	139.249	186.008	247.258
9-S9	67.6415	118.84	56.2828	98.167	109.21	142.752	110.197	147.474	113.275	142.181	138.368	127.257	89.0389	151.938	111.486	147.481	54.2305	139.797	113.791	187.748	134.075	92.1589	66.1363	102.193	68.0955	59.4461	108.223	150.274	43.557	141.915	164.084	86.9716	122.225	118.515	66.8842	156.246	158.689	57.157	146.886	41.1982	61	251.69	157.81	142.835	86.1507	88.9495	75.3094	97.2985	141.581
33-S33	103.537	186.574	103.949	166.374	186.538	227.096	157.805	202.197	180.774	207.007	217.888	188.489	160.697	225.918	159.131	212.229	90.8654	203.591	198.032	246.395	184.46	156.571	113.475	162.259	115.887	117.342	181.55	206.188	83.0608	206.476	230.394	140.3	187.115	172.783	118.069	220.762	217.776	103.214	185.305	80.6725	100.853	367.201	202.089	199.402	148.234	150.868	130.188	129.103	207.422
20-S20	65.7296	129.619	62.2836	104.238	126.061	145.483	105.126	136.675	109.048	135.74	139.828	123.909	94.2578	149.18	93.1599	127.172	63.1203	134.747	125.336	158.502	116.659	91.8658	68.935	100.285	69.1412	74.8652	108.722	136.478	47.0762	134.051	150.693	81.8232	121.651	114.991	71.5882	134.344	142.902	62.6407	118.425	46.9267	61.2374	252.161	135.542	134.354	95.636	99.3726	77.8441	83.526	139.076
42-S42	87.9871	148.419	82.0983	126.792	140.424	174.489	135.667	162.257	136.027	160.922	174.581	150.072	107.457	181.967	113.118	154.364	72.977	159.506	149.382	195.378	145.315	117.105	83.9013	132.674	101.273	86.6683	136.608	168.596	61.9146	169.083	185.35	103.773	136.242	143.924	82.6553	168.791	175.05	80.2459	155.961	58.183	86.4549	306.15	163.834	164.169	115.058	110.734	84.2406	88.8733	167.503
93-S37	80.3542	139.4	76.8447	116.957	129.911	165.087	129.122	149.413	128.931	145.777	153.57	133.881	107.955	164.088	107.775	145.383	73.2372	155.851	140.631	186.382	139.616	108.135	79.6042	128.688	95.4809	84.7246	126.816	150.09	60.8049	150.252	167.844	98.4457	127.808	134.25	79.7494	154.277	160.591	74.9421	136.672	57.3372	78.6562	270.704	148.702	149.442	108.67	105.068	79.7061	105.062	154.944
2-S2	55.658	104.162	55.1572	83.1667	94.851	61.652	84.2303	111.707	43.1234	110.83	116.41	55.1034	76.4185	64.1974	76.888	104.279	50.6814	49.7347	51.4875	130.639	90.5398	74.9122	58.576	80.8672	68.0037	55.2446	93.1446	111.529	40.8071	112.53	124.977	73.6126	92.9569	94.3387	56.7747	106.873	58.7363	55.8899	102.513	41.4269	56.7252	208.957	110.162	114.967	78.0686	79.2498	61.1011	71.4951	113.141
35-S35	112.578	181.203	96.675	169.211	171.713	109.887	175.961	211.356	95.1254	205.438	227.936	98.9716	143.585	125.197	133.699	211.083	89.6114	110.01	91.8437	277.198	190.685	155.363	102.853	171.797	127.625	102.784	166.505	231.012	79.7783	230.09	243.57	133.19	173.109	197.869	106.855	221.494	121.95	95.7606	212.037	71.941	107.853	392.195	211.146	223.948	138.903	142.353	100.541	179.749	234.222
79-S23	81.3034	144.246	72.17	114.751	130.034	88.1095	116.598	157.49	62.3061	148.62	160.705	69.8417	107.598	85.7057	110.004	144.57	68.0891	77.5981	70.2143	183.483	134.862	108.176	78.5868	58.7866	89.2878	81.5285	120.713	152.403	59.1654	155.644	174.352	96.0166	127.454	132.891	79.0317	158.814	83.1448	75.2614	135.549	56.2397	80.2402	282.449	149.275	152.364	104.502	102.355	87.5805	111.41	151.834
19-S19	142.891	259.6	129.519	211.804	245.181	156.559	210.039	281.834	109.063	280.415	288.382	122.223	182.005	156.9	195.898	254.126	127.336	131.224	125.162	316.817	237.554	187.986	139.608	215.796	151.865	143.472	225.31	277.741	103.793	275.983	299.374	172.698	228.956	230.62	143.164	278.014	148.824	137.709	240.033	95.2894	130.163	493.05	268.106	270.36	195.842	192.188	158.679	158.524	275.769
66-S10	100.067	182.42	93.2491	151.744	170.116	207.071	161.029	197.37	170.942	193.854	204.319	176.502	140.221	222.403	148.455	199.489	84.3838	191.877	177.251	244.596	181.706	141.735	102.251	156.151	106.936	100.894	165.933	203.69	72.2699	197.452	224.648	119.511	177.55	172.939	99.9758	216.724	217.378	89.1162	195.648	66.994	101.073	364.503	203.891	200.19	132.553	135.903	114.948	107.728	199.658
15-S15	64.9289	116.307	59.8874	96.9305	107.111	55.0342	115.204	140.721	62.1614	132.498	133.533	56.5274	84.4185	74.5537	107.334	143.38	48.1634	68.8634	60.2107	180.47	138.347	95.5518	63.9668	102.17	68.0831	61.1013	107.581	145.69	42.482	136.81	159.806	80.8793	119.206	116.222	66.0255	157.095	77.2881	52.593	133.477	40.3537	55.7716	246.415	151.664	140.185	85.3573	84.2754	81.1958	68.771	136.771
80-S24	61.6832	103.063	54.1957	88.9666	92.7354	116.912	87.2774	114.816	99.6938	105.207	115.178	101.522	85.5432	123.597	85.7395	113.225	55.8821	116.371	105.332	140.153	105.933	78.1061	59.5755	94.7368	39.3708	58.7616	96.6881	114.478	44.2093	114.529	129.197	72.6841	97.6834	96.1521	63.1839	120.651	121.222	56.7268	105.38	41.1853	59.864	210.436	114.659	110.528	79.7617	79.9047	66.7	68.9122	114.421
95-S39	92.8769	162.788	85.5777	133.804	150.101	90.4837	143.282	171.521	72.3213	169.425	180.558	85.4855	114.156	97.0318	127.065	165.002	75.8663	84.609	77.7587	207.601	155.901	123.106	89.5909	128.169	105.535	92.5986	146.09	176.103	69.998	180.004	196.969	108.705	150.155	153.232	89.8	177.243	94.0835	87.7284	165.652	63.003	90.8394	309.783	175.514	173.853	122.958	122.582	92.6333	142.382	178.982
16-S16	52.549	94.389	45.3065	78.1001	87.1206	116.141	84.8438	110.254	85.9273	102.225	111.705	89.0453	69.7142	118.737	76.2042	110.937	37.886	106.123	88.2028	139.036	100.712	73.3195	47.8731	89.0626	55.2787	51.8475	86.1148	112.161	33.3722	108.877	123.483	67.818	101.844	90.973	52.9237	117.723	120.513	49.6627	100.197	32.4333	44.6286	192.49	116.205	114.336	68.1962	68.1596	60.0026	69.0497	107.075
60-S4	97.5983	161.494	86.8198	153.492	138.2	93.9134	154.277	180.172	86.0302	178.652	197.731	84.2208	142.716	113.775	131.533	197.376	79.2587	94.0765	161.162	241.624	178.185	145.581	93.229	155.853	112.429	91.8771	153.764	215.257	67.639	212.139	214.648	114.272	144.666	173.799	91.5908	200.879	109.394	82.553	199.861	59.6277	94.9383	373.209	191.79	199.644	121.447	122.648	90.3329	119.372	210.342
88-S32	153.892	258.695	140.914	204.74	240.84	288.191	211.911	263.298	218.138	264.096	275.987	238.096	182.819	284.733	186.34	252.336	126.631	250.046	249.463	310.626	221.987	188.808	143.513	207.992	154.365	151.617	222.457	263.429	108.371	267.921	291.253	170.419	226.947	232.995	141.423	270.267	287.715	138.824	235.6	97.6757	139.829	489.725	259.619	263.814	191.793	190.979	145.264	225.662	270.041
49-S49	117.451	208.934	106.841	169.524	199.41	257.845	174.254	233.657	178.214	232.378	242.687	210.876	152.361	253.037	166.84	217.026	97.1931	214.604	207.258	267.586	189.55	152.627	119.728	179.856	126.411	121.056	192.084	231.412	84.7744	231.882	252.189	148.857	192.015	193.162	116.097	232.056	241.298	111.881	190.513	78.6272	109.007	409.709	233.941	228.794	158.885	162.027	134.016	161.105	232.353
82-S26	103.051	181.248	98.6673	148.741	168.906	101.915	148.667	187.043	78.9084	195.609	204.14	87.3202	124.465	104.587	129.54	181.08	92.1955	94.1979	89.7603	221.243	161.662	136.45	99.3013	150.531	117.939	105.518	155.755	191.999	78.1059	191.076	198.219	119.883	154.962	164.135	97.498	197.035	100.446	99.4017	170.657	68.5003	101.32	343.46	184.442	186.585	136.063	132.557	98.6026	166.003	192.802
47-S47	83.8311	129.902	68.2319	118.49	122.017	159.467	107.862	156.038	127.029	138.559	158.601	136.692	106.82	172.998	89.1965	139.495	61.7676	144.225	128.261	179.078	118.667	104.922	74.3093	117.878	88.7953	76.3082	120.879	150.317	54.7283	157.347	172.684	91.9837	115.251	131.067	73.0707	140.616	156.563	66.54	133.555	51.146	76.4588	288.562	140.337	148.172	93.8019	98.826	71.9092	96.4594	155.162
96-S40	77.2782	145.976	70.0579	113.948	138.537	164.777	104.957	147.851	111.641	149.755	167.074	135.579	101.113	163.287	92.831	136.591	69.413	130.234	134.554	175.223	122.234	103.321	80.4122	115.369	89.2807	77.5566	127.54	148.882	57.3745	150.633	156.912	90.4285	117.33	127.554	78.4334	142.978	155.032	81.2981	123.314	55.3089	76.0511	268.826	137.509	148.986	110.079	106.491	83.1024	107.673	148.87
10-S10	64.3776	122.48	57.3657	98.2091	113.624	72.8914	110.422	143.78	58.6873	139.414	138.952	60.1517	91.404	76.7016	107.862	146.588	54.2396	67.8361	58.3509	178.333	133.686	91.3552	65.6114	109.621	68.2189	67.7639	113.463	143.357	41.8096	135.084	156.305	84.2037	124.052	113.33	68.1325	154.458	124.165	55.6864	120.193	40.2795	56.3856	253.617	150.766	139.479	93.0448	93.1175	85.9787	67.9085	138.72
63-S7	106.411	181.753	95.1865	148.286	166.138	104.861	164.624	184.596	83.3624	191.158	198.439	90.5456	135.485	106.251	136.411	188.803	88.0987	93.606	89.8389	226.983	172.357	134.293	102.009	153.029	113.167	105.354	161.807	197.587	79.7474	194.419	214.694	120.662	161.33	168.614	99.5674	201.59	104.953	92.7806	180.558	71.6102	103.19	345.808	194.464	193.943	140.379	133.076	105.498	178.802	200.484
67-S11	98.2241	178.108	92.9826	154.452	165.013	107.962	155.612	202.809	81.6835	201.153	202.425	90.9207	132.317	113.226	143.138	199.391	84.746	99.0698	88.3472	240.832	181.876	137.531	96.3503	150.901	111.568	99.1556	161.2	205.621	71.9157	202.979	222.79	126.903	169.264	175.57	98.0894	213.363	109.806	87.4205	190.134	67.0845	101.024	351.933	205.247	203.163	133.334	129.909	107.2	109.122	206.697
28-S28	89.4301	152.269	78.132	121.379	142.566	89.1541	134.17	162.236	71.7187	162.441	175.386	72.0886	108.963	93.9211	119.113	159.25	78.8582	87.3509	72.9482	200.324	146.464	118.786	84.6324	131.177	103.939	86.9183	135.403	166.063	62.2276	167.26	181.918	101.445	135.825	144.658	86.0624	169.212	89.3848	84.3556	154.408	58.5116	86.2418	298.556	164.913	160.938	115.882	113.462	93.3388	130.368	168.797
78-S22	100.817	171.84	85.5087	137.48	159.858	103.224	152.337	187.164	74.794	182.094	195.196	86.6543	128.636	102.354	126.217	183.193	88.3608	92.8233	86.1773	224.93	162.634	128.057	98.3049	136.166	107.497	102.202	159.497	189.839	66.7821	182.752	216.824	118.427	155.541	160.832	97.7475	196.905	100.979	89.7741	174.702	66.9149	89.5096	350.01	188.223	186.434	127.875	133.54	107.628	123.163	185.652
30-S30	73.8613	163.561	70.52	117.235	156.008	113.743	122.922	167.137	59.8096	181.342	142.391	73.6785	134.578	87.2013	151.363	165.603	79.8591	78.6806	75.2365	178.464	142.328	119.801	85.791	123.281	71.5885	95.4495	136.815	177.474	51.0119	151.395	164.193	112.745	162.673	123.808	92.9254	163.3	86.1784	76.383	132.058	66.2703	61.0397	311.358	166.902	156.199	112.03	116.798	116.694	84.4097	161.462
65-S9	94.223	162.151	86.8091	131.971	157.132	184.688	146.83	171.192	148.146	176.466	170.161	159.054	128.839	196.967	136.863	176.502	78.1715	172.65	162.349	208.695	159.416	125.768	90.6703	132.612	98.0303	94.2069	151.295	181.357	65.1922	177.796	191.205	113.745	153.381	154.322	91.7357	185.543	186.612	83.8018	166.858	60.8562	89.8528	308.181	180.261	174.326	120.025	123.14	98.0529	116.61	178.446
46-S46	63.3685	108.868	56.8357	89.8664	107.251	129.448	95.2388	118.53	96.8391	116.972	128.55	108.748	75.3188	138.863	86.7157	113.14	54.3138	112.572	105.152	145.275	104.247	82.4853	56.4145	95.3722	68.2006	58.75	99.6063	123.515	42.6185	121.416	132.302	73.1086	102.724	106.041	61.6054	127.354	129.849	60.0991	113.873	39.5369	57.8782	219.681	121.372	124.235	82.8038	83.3698	65.8316	112.554	123.523
98-S42	132.961	238.17	120.93	182.729	208.41	240.01	163.13	206.185	172.134	222.053	246.443	210.663	151.732	237.052	129.956	200.704	117.565	205.267	203.302	263.424	170.036	153.296	135.132	173.985	158.94	135.922	184.49	219.837	100.402	225.436	251.359	140.082	181.933	196.196	118.418	204.501	225.494	140.4	197.813	104.201	132.439	434.169	208.382	219.196	178.502	162	113.416	149.446	230.939
73-S17	104.76	175.342	91.547	139.802	158.268	199.604	144.353	190.635	146.696	187.599	196.138	178.471	121.162	205.252	135.551	181.299	89.7115	168.512	168.29	231.001	162.223	133.325	98.3504	145.529	116.474	100.534	157.329	191.406	72.5656	192.047	214.422	120.032	157.559	160.823	95.018	193.131	203.864	98.2374	177.959	70.5773	94.4954	330.38	185.747	189.32	133.321	128.068	102.963	121.07	192.185
45-S45	65.1576	112.119	56.5729	92.4025	103.789	129.178	91.8083	125.135	99.7252	124.9	128.456	114.362	77.6323	141.92	86.8145	117.065	53.6579	113.029	111.284	149.756	101.799	82.9165	59.3266	97.7729	71.6952	60.3216	106.127	127.466	44.5804	126.888	134.573	79.8482	99.4222	107.113	65.0885	128.686	130.052	53.3332	113.963	44.0188	61.9112	221.631	122.142	121.645	84.4554	82.471	71.1439	89.0038	122.335
37-S37	59.7881	108.618	56.2336	96.235	98.2542	124.177	100.302	117.145	109.758	114.513	106.819	103.698	88.2017	129.076	108.143	122.613	54.069	118.571	117.472	136.222	113.067	85.5733	64.0307	89.8767	62.2467	65.2955	100.44	124.368	47.3923	113.307	132.634	81.5775	118.274	98.0699	64.555	131.131	123.474	54.7076	108.669	46.818	49.2323	210.056	120.91	110.981	83.4476	84.2248	76.961	76.9179	118.045
83-S27	99.0002	163.908	88.1134	139.937	143.906	96.9231	138.846	175.381	71.207	170.445	187.027	82.3748	120.203	96.1565	113.547	166.802	82.0254	87.2356	78.9638	204.206	148.345	124.711	85.8595	137.35	104.365	94.0015	145.516	180.162	67.0962	177.112	186.007	111.825	136.472	150.024	83.6262	179.933	96.1714	86.1236	164.18	62.3639	91.3387	315.113	172.549	170.594	121.459	124.815	92.0853	127.033	179.526
59-S3	112.717	191.24	95.3277	164.616	177.995	109.093	172.059	216.47	87.1716	207.847	213.219	99.5185	139.114	118.321	158.322	210.904	87.9909	108.151	93.7057	252.484	188.606	153.71	108.409	166.2	124.704	109.146	176.729	220.528	76.0759	217.033	229.103	135.242	179.989	181.575	104.239	222.681	115.458	102.472	196.654	70.3963	105.594	394.572	219.4	212.552	146.616	140.128	116.133	136.769	217.138
44-S44	173.376	300.532	156.876	251.362	285.031	188.325	251.585	319.616	133.09	324.532	342.432	151.058	224.102	180.684	235.979	313.837	144.982	164.638	159.301	367.086	276.561	220.414	172.561	262.273	184.966	181.96	274.479	322.967	121.069	318.805	348.774	209.369	283.693	270.804	178.125	335.441	171.151	160.661	286.669	120.242	161.314	598.725	318.018	318.225	229.461	226.95	198.895	199.539	316.762
32-S32	96.6703	166.759	83.8849	135.009	155.185	97.7709	145.161	173.753	77.1147	184.8	189.219	86.6751	117.722	97.7957	122.819	178.089	86.7523	88.1269	84.6514	212.362	154.802	125.708	93.6089	140.978	111.887	100.469	148.584	179.742	71.046	179.63	195.607	110.716	153.039	156.444	90.4705	184.523	97.0663	84.5102	167.254	62.9299	92.8255	330.529	174.727	175.511	133.869	125.16	101.665	106.939	179.499
11-S11	70.3154	123.816	65.0896	106.03	113.443	75.6239	126.536	145.829	68.6511	148.144	146.702	64.036	100.643	86.494	121.253	158.428	54.0977	80.0644	63.7798	199.158	156.342	105.779	69.426	119.389	79.2101	66.661	119.48	166.675	48.6967	151.376	175.642	91.4517	134.134	126.614	70.087	169.986	87.6021	56.2806	153.331	42.7652	65.6144	284.545	168.926	156.318	91.5416	94.4855	87.8107	83.184	154.651
71-S15	82.0463	143.509	77.9586	137.42	128.662	162.696	154.13	166.747	162.006	163.143	170.674	148.913	121.406	194.614	132.048	177.148	68.2611	172.752	142.631	218.555	167.465	124.245	80.6754	135.52	93.9082	80.2797	134.385	192.329	57.6332	184.316	196.074	101.644	147.078	157.779	82.4259	186.582	192.713	69.8793	180.96	52.0217	82.4619	323.433	176.926	172.761	103.811	104.257	89.148	138.568	183.933
57-S1	96.0427	160.756	89.817	137.259	152.827	94.4194	147.103	177.6	75.5995	167.49	186.071	84.2759	129.91	101.466	120.864	175.58	76.804	91.343	83.9796	216.795	153.896	131.828	95.9246	148.796	111.765	95.8948	150.691	190.088	73.3472	183.028	196.489	115.415	148.038	156.918	91.4232	187.976	98.564	87.4935	172.657	66.1017	93.3362	316.973	175.819	175.001	123.067	125.007	100.116	171.264	185.251
3-S3	57.3379	105.976	55.1798	81.4174	98.3106	121.341	79.9388	108.155	87.1572	111.205	115.163	97.6021	78.3465	119.204	74.3681	98.2748	54.5702	104.332	103.742	122.253	91.1083	73.2074	61.411	82.4277	63.5141	61.0293	90.0328	106.656	40.7091	106.883	112.443	66.5604	85.9904	89.4072	58.0647	107.704	113.043	58.9874	96.5264	40.8751	52.2326	198.371	103.732	106.706	80.7076	82.4996	65.6	109.897	108.715
6-S6	55.3579	95.1219	52.838	80.8609	87.5145	112.521	80.4734	103.395	87.7345	102.081	110.334	98.3328	69.9828	121.102	77.0527	102.221	45.2516	100.095	97.771	130.692	91.6406	75.9157	55.6784	82.9938	65.9975	56.49	88.5877	112.822	42.2569	109.807	113.212	67.0323	84.6154	94.0579	54.2386	110.4	117.069	48.9241	101.866	38.8184	51.5102	204.538	110.11	109.452	69.263	74.5691	54.7287	55.1206	106.467
23-S23	89.4843	159.241	83.18	132.257	145.306	184.452	136.679	175.755	143.212	164.23	176.766	164.541	127.528	196.088	119.254	164.694	77.1164	170.691	153.71	210.27	153.056	118.808	87.0855	135.446	106.63	93.6914	138.418	176.436	65.9389	173.267	189.665	104.851	141.106	150.794	87.1946	176.528	183.289	81.23	161.773	59.7188	89.3507	308.03	173.954	167.252	116.173	117.825	92.4186	124.585	174.832
25-S25	142.245	239.643	123.949	191.687	219.976	142.468	211.231	245.173	109.68	259.67	264.105	119.731	168.62	142.669	188.637	243.166	111.718	128.37	116.54	306.749	228.998	178.287	133.664	193.024	151.485	139.545	204.38	255.392	98.5689	258.537	286.58	159.217	212.483	217.61	132.576	259.959	139.639	128.592	232.532	92.2976	128.783	481.903	256.006	253.903	185.633	177.032	136.033	163.695	255.77
21-S21	82.285	142.611	78.5871	118.356	136.392	81.7441	125.549	152.659	63.6037	152.17	162.542	72.9911	112.379	84.3947	110.2	148.791	74.8979	72.8919	70.7412	176.731	137.349	106.987	79.9838	122.126	91.7799	89.0978	127.955	156.395	58.135	152.714	160.091	90.5272	126.415	131.684	80.0879	155.443	82.4288	83.0314	144.348	54.3223	80.3443	280.137	150.229	151.459	105.206	110.029	81.3105	107.365	151.661
101-S45	152.467	258.79	134.453	198.515	230.873	134.911	166.822	222.683	96.7809	239.075	288.817	120.282	165.144	128.76	138.289	203.255	137.107	113.547	112.546	284.132	171.507	166.942	162.882	200.507	202.285	162.002	200.507	223.136	117.171	244.091	270.783	157.533	193.732	211.797	128.419	209.07	124.42	174.164	217.07	123.776	151.75	499.704	213.348	233.807	206.683	178.65	116.681	157.606	253.468
51-S51	62.5577	108.846	56.2658	95.3232	100.085	63.1286	96.6344	123.102	49.0183	118.609	118.68	54.2062	84.8614	66.6862	87.9824	121.886	51.5807	57.2113	57.3985	142.683	109.916	83.1726	59.1191	95.4448	71.0677	61.423	98.9878	128.065	40.4389	122.346	134.888	74.6684	102.852	104.586	60.2212	130.088	64.5911	55.186	115.927	40.434	60.1561	210.085	124.001	118.546	79.4036	81.0882	70.9702	76.3609	121.584
94-S38	93.4573	166.085	82.1351	134.795	144.357	186.603	140.484	168.416	143.19	175.129	182.518	163.137	108.577	191.704	122.031	165.835	75.6502	167.092	152.39	207.202	149.38	119.098	90.9929	138.267	102.619	90.8263	142.167	172.586	63.9209	173.776	189.959	106.968	139.615	148.248	84.704	174.413	182.398	86.7023	165.8	58.8057	88.0729	322.698	173.887	169.883	117.866	116.573	89.7436	120.458	176.262
14-S14	52.9491	100.837	47.6785	79.4007	88.4844	57.412	98.5181	123.905	48.2561	105.831	115.194	51.0135	74.3066	62.2813	87.4563	116.401	41.6531	59.0146	45.9458	135.037	112.378	78.5271	52.5458	85.4073	58.9734	50.2323	88.7204	121.026	35.7438	113.879	130.456	73.061	104.326	97.7913	54.8759	124.977	65.0523	44.7182	117.512	31.7066	51.4602	208.45	133.682	118.718	76.4103	66.9171	65.9798	85.7072	117.147
77-S21	58.7629	107.6	53.6909	84.1164	94.9835	56.3496	94.3582	110.688	48.6946	112.724	121.403	51.5763	74.6941	62.6707	77.5832	106.966	54.3819	54.1075	51.1512	136.036	96.2194	82.0512	60.4864	91.0683	67.6258	55.6726	93.002	108.373	44.1796	114.089	125.062	75.5051	92.1152	96.2606	57.717	113.02	60.9504	59.6064	106.521	41.2392	55.4524	205.829	114.073	112.403	80.2051	75.7739	61.3941	98.6429	113.488
Average	88.0358	154.333	79.7464	127.733	142.074	125.569	131.415	164.016	96.542	163.552	172.853	107.07	114.076	126.823	117.092	160.136	75.4399	113.316	106.221	198.415	144.774	116.781	87.1198	129.768	98.0729	88.6312	136.783	169.073	62.9917	167.856	183.006	104.282	138.805	143.256	85.53	169.953	125.628	82.5508	153.925	60.1505	83.6197	305.943	164.742	164.994	115.994	114.814	90.7588	115.331	168.809
[truncated: 17 more columns]
