# Supplementary material for: Prevalence of Rare Genetic Variations and Their Implications in NGS-data Interpretation
Source: Sci Rep. 2017 Aug 29;7:9810. doi: 10.1038/s41598-017-09247-5 (PMC5574920; doi:10.1038/s41598-017-09247-5)
Supplement: Supplementary file 3 — Supplementary Table 3 [file 41598_2017_9247_MOESM3_ESM.xls]

## Sheet: Sheet1
Prevalence of Rare Genetic Variations and Their Implications in NGS-data Interpretation
Yangrae Cho, Chul-Ho Lee, Eun-Goo Jeong, Min-Ho Kim, Jong Hui Hong, Younhee Ko, Bomnun Lee, Gilly Yun, Byong Joon Kim, Jongcheol Jung, Jongsun Jung*, and Jin-Sung Lee*
Supplementary Table S3. Summary of variant types identified during the optimization.
ID	Gene	mutation 정보	rs#	mutation	AAC	chrPos	ref	alt	ref_dp	alt_dp	Gene	Inheritance	Disease	Het_freq	AltHomo_Freq
Known_SNVs
37	FGFR3	(Gly382Arg (c.1138G>A,hetero)	rs28931614	c.1138G>A	p.Gly380Arg	4_1806119	G	A	16	21	FGFR3	AD	Hypochondroplasia	0.000866927	0
71	PAH	p.Arg243Gln (c.728G>A)	rs62508588	c.728G>A	p.Arg243Gln	12_103246707	C	T	156	146	PAH	AR	Phenylketonuria	0.000388199	0
71	PAH	c.442-1G>A	rs62514907	c.442-1G>A		12_103260442	C	T	75	65	PAH	AR	Phenylketonuria	0	0
83	RB1	c.1215+1G>A	rs587776783	c.1215+1G>A		13_48947629	G	A	79	85	RB1	AD	Retinoblastoma	0	0
89	SOS1	p.Arg552Gly(c.1654A>G)	rs137852814	c.1654A>G	p.Arg552Gly	2_39249915	T	C	118	138	SOS1	AD	Noonan syndrome	0	0
102	WT1	p.Arg462Trp(c.1384C>T,exon9,hetero)	rs121907900	c.1384C>T	p.Arg462Trp	11_32413566	G	A	200	181	WT1	AD	Denys-Drash syndrome	0	0
Novel variants: stop codon
84	RB1	p.Arg272* (c.814A>T,exon8,hetero)	stop	c.814A>T	p.Arg272*	13_48937046	A	T	49	38	RB1	AD	Retinoblastoma	0	0
1	ABCA12	p.Arg2482Term(c.7444C>T)	stop	c.5848C>T	p.Arg1950Term	2_215831608	G	A	56	32	ABCA12	AR	Congenital harlequin ichthyosis	0.000389864	0
1	ABCA12	p.Arg1950Term(c.5848C>T)	stop	c.7444C>T	p.Arg2482Term	2_215802332	G	A	25	28	ABCA12	AR	Congenital harlequin ichthyosis	0	0.000389257
46	GCH1	p.Glu242*(c.724G>T,exon6,hetero)	stop	c.724G>T	p.Glu242*	14_55310764	C	A	164	102	GCH1	AD	Hyperphenylalaninemia	0.000394166	0
56	JAG1	p.Tyr434* (c.1302C>A, exon10, hetero)	stop	c.1302C>A	p.Tyr434*	20_10630216	G	T	186	163	JAG1	AD	Alagille syndrome	0	0
62	NF1	p.Gln554*(c.1660C>T,exon11)	stop	c.1660C>T	p.Gln554*	17_29548886	C	T	41	42	NF1	AD	Neurofibromatosis	0	0
Novel variants: Indels
34	FBN1	c.1698_1712del15(exon13,hetero)	na	c.1698_1712del15		15_48802242-48802257	TTCACAGTTCTTCCCA	T	76	71	FBN1	AD	Marfan's Syndrome	0	0
55	JAG1	c.1720+1dupG(intron13, hetero)	na	c.1720+1dupG		20_10628606	A	AC	17	23	JAG1	AD	Alagille syndrome	0.00119048	0
100	VPS33B	c.740_741delAT(exon10,hetero)	na	c.740_741delAT	p.Tyr247Terfs	15_91549918-91549920	CAT	C	35	30	VPS33B	AR	ARC syndrome	0	0
100	VPS33B	c.403+2T>A(intron6,hetero)	na	c.740_741delAT	p.Tyr247Terfs	15_91549918-91549920	CAT	C	35	30	VPS33B	AR	ARC syndrome	0	0
Novel variants: SNVs
10	ARSA	p.Cys493Ser (c.1478G>C,exon6,hetero)	na	c.1232A>G	p.Asp411Gly	22_51063865	T	C	36	30	ARSA	AR	Metachromatic Leukodystrophy	0.0439924	0.00094518
10	ARSA	p.Asp411Gly (c.1232A>G,exon6,hetero)	na	c.1478G>C	p.Cys493Ser	22_51063619	C	G	19	18	ARSA	AR	Metachromatic Leukodystrophy	0	0
26	COMP	p.Asp376His (c.1126G>C,exon10,hetero)	na	c.1126G>C	p.Asp376His	19_18898309	C	G	61	60	COMP	AD	Pseudoachondroplasia	0	0
24	COL1A2	c.595-1G>C	na	c.595-1G>C		7_94037158	G	C	45	47	COL1A2	AD	Osteogenesis imperfecta	0	0
54	IVD	p.Ala29Thr (c.85G>A,hetero,exon1)	na	c.85G>A	p.Ala29Thr	15_40698113	G	A	28	15	IVD	AR	Isovaleric Acidemia	0	0
77	PKHD1	p.Leu2665Pro(c.7994T>C, exon50)	na	c.2333G>T	p.Val836Ala	6_51910887	A	G	199	178	PKHD1	AR		0.000779423	0
77	PKHD1	p.Val836Ala(c.2333G>T,exon24)	na	c.7994T>C	p.Leu2665Pro	6_51712686	A	G	69	69	PKHD1	AR	Polycystic kidney disease	0	0
97	TSC2	p.Gly1204Arg(c.3610G>C,exon29,hetero)	na	c.3610G>C	p.Gly1204Arg	16_2130378	G	C	111	95	TSC2	AD	Tuberous sclerosis	0	0
Variants with high frequency in healthy people
39	GALC	p.Ile562Thr(c.1685T>C,exon14.homo)	na	c.1685T>C	p.Ile562Thr	14_88407888	A	G	0	170	GALC	AR	Krabbe's disease	0.435868	0.272689
47	GJB2	p.Gly114Glu	na		p.Gly114Glu	13_20763380	T	C	143	104	GJB2	AD	Hereditary deafness	0.0453461	0.00867508
47	GJB2	p.Val27Ile	na		p.Val27Ile	13_20763642	C	T	213	191	GJB2	AD	Hereditary deafness	0.0845243	0.0335438
CNVs
7	PRODH	1 copy del o				0.460784	PRODH_1,2,3,4,5,6,7,8,9,10,11,12,13,15				ALDH4A1	AR	Hyperprolinemia Type II
7	PRODH	p.Leu441Pro (1 SNV composit) o				0.460784	PRODH_1,2,3,4,5,6,7,8,9,10,11,12,13,15				ALDH4A1	AR	Hyperprolinemia Type II
15	BTK	del. Exon6~10 (del of 2 copies) o	CNV			0.0258773	BTK_10,11,12,13,14				BTK	XLR	Agammaglobulinemia
29	DMD	exon2~exon7 duplication (ratio= 1.8) ? XLR	CNV			1.87609	DMD_77,78,79,80,81,82				DMD	XLR	Muscular dystrophy
60	MECP2	MECP2 duplication (ratio=1.8) x AR het	CNV			1.8197	MECP2_1,2,3,4				MECP2	XLD	Rett's syndrome
