# Supplementary material for: Prevalence of Rare Genetic Variations and Their Implications in NGS-data Interpretation
Source: Sci Rep. 2017 Aug 29;7:9810. doi: 10.1038/s41598-017-09247-5 (PMC5574920; doi:10.1038/s41598-017-09247-5)
Supplement: Supplementary file 4 — Supplementary Table 4 [file 41598_2017_9247_MOESM4_ESM.xls]

## Sheet: Sheet1
Prevalence of Rare Genetic Variations and Their Implications in NGS-data Interpretation
Yangrae Cho, Chul-Ho Lee, Eun-Goo Jeong, Min-Ho Kim, Jong Hui Hong, Younhee Ko, Bomnun Lee, Gilly Yun, Byong Joon Kim, Jongcheol Jung, Jongsun Jung*, and Jin-Sung Lee*
Supplementary Table S4. Sanger verification of 12 selected variants.
Sample#	Genome codinate	Amplicon size	Forward primer	Reverse primer	Ref seq	Alt seq	Ref_depth	Alt_depth	gene	rs#	Change	sex	Disease name
7	2_228118844	554 bp	TTGCAGGTAGTTTCAGTGAGTTCGCA	TAAGTCATAGGATGGGTGGCATTGGG	A	G	43	31	COL4A3	rs769837137	p.Lys261Arg	Male	Alport syndrome
7	12_52842712	681 bp	CCCAGGTGATTGTTTCATATCCTTGGGT	GCGGAACTTATGCCCAAGTCAAGGAG	C	T	23	53	KRT6B	-	p.Asp373Asn	Male	Pachyonychia congenita
7	22_18905934	491 bp	TGACAAGTTCAGTCTCCAAGCCTCTC	TCCACAGGCCACACAGGAAGTT	A	G	0	26	PRODH	rs2904551	p.Leu441Pro	Male	Hyperprolinemia type I
25	4_1801001	493 bp	ATCTGGGTCAGAGCCTTCCTCAC	CTCCTCTCCACCAATGACCAGAGAG	G	A	43	39	FGFR3	rs146080119	p.Gly44Ser	Male	Hypochondroplasia
25	11_68216333	414 bp	GACCATTGAGGCTCAGAGAGGGTAAG	AAGAGATGGAAGTAGCTCCTCTCGGT	G	T	79	97	LRP5	rs147618989	p.Cys1548Phe	Male	Osteopetrosis
25	17_38975143-38975143	571 bp	TTGATCATGCCATTTTTCACGGCTGG	CGAATGTGACCTCACCCCGTTTAGTTC	G	GCCGTATCCGCCGCCGGAGCTGCTGCCGCCA	18	25	KRT10	-	p.Gly548_Gly549insGlyGlySerSerSerGlyGlyGlyTyrGly	Male	Epidermolytic hyperkeratosis
79	12_96380878	478 bp	GAGCTTGACACACCCAGATCCCTG	ATCCACGGGTATGTAGGTTCGTTACAAT	C	T	51	32	HAL	rs762862322	p.Val340Met	Male	Histidinemia
98	12_6128383	620 bp	CACATCCAGAACCATGGAGTTCCTCT	TGAAGTGCTGAAGGCCTTTGTGGT	C	T	88	54	VWF	rs536484748	p.Val1401Ile	Female	Von Willebrand disease
98	16_2155968	476 bp	TCAGGGTCACTGGGATTTATCTCTGGG	TACAAGGGCAGCCTCTCCAGCTA	C	A	86	91	PKD1	-	p.Trp2587Cys	Female	Polycystic kidney disease
98	17_39768846	551 bp	TCATTGAGGTTCTGCATGGTCACCTTC	AGTGATGAAATCCAGAGGGGAACCTG	G	A	23	14	KRT16	-	p.Ser32Phe	Female	Pachyonychia congenita
The information on sample number, chromosome positions of variants, amplicon size, sequence of each primer, reference-, alternate-sequence with their read depth, gene names, and disease names are provided in order.
